# Supplementary material for: Effect of Nasogastric Tube Placement, Manipulation, and Fluid Administration on Transcutaneous Ultrasound Visualization and Assessment of Stomach Position in Healthy Unfed and Fed Horses
Source: Animals (Basel). 2022 Dec 6;12(23):3433. doi: 10.3390/ani12233433 (PMC9739480; doi:10.3390/ani12233433)
Supplement: Supplementary file 1 [file animals-12-03433-s001.zip]

Archive with 1 entries (1 files):
- animals-2029942-supplementary-File S1 raw data.xlsx
