# Supplementary material for: Effect of Nasogastric Tube Placement, Manipulation, and Fluid Administration on Transcutaneous Ultrasound Visualization and Assessment of Stomach Position in Healthy Unfed and Fed Horses
Source: Animals (Basel). 2022 Dec 6;12(23):3433. doi: 10.3390/ani12233433 (PMC9739480; doi:10.3390/ani12233433)
Supplement: Supplementary file 1 [file animals-12-03433-s001.zip › animals-2029942-supplementary-File S1 raw data.xlsx]

## Sheet: Sheet1
Name	Sex	Age	Weight (kg)	Unfed/Fed	Sedation - Xylazine	Timepoint	Most cranial ICS pre	Most caudal ICS pre	Number of ICS pre (inclusive)	Height ICS 12 pre	Able to visualize stomach	More/ less/ NC cranial than pre (M/L/NC)	More cranial than pre (Y/N)	More/ less/ NC caudal than pre (M/L/NC)	More caudal than pre (Y/N)	More/ less/ NC spaces than pre (M/L/NC)	More spaces than pre (Y/N)	Change in height ICS (cm)	Increased/ decreased/no change height ICS 12 than pre (I/D/U)	More/ less/ NC cranial than tube (M/L/NC)	More cranial than tube (Y/N)	More/ less/ NC caudal than tube (M/L/NC)	More caudal than tube (Y/N)	More/ less/ NC spaces than tube (M/L/NC)	More spaces than tube (Y/N)	Change in height ICS (cm) tube	Increased/ decreased/no change height ICS 12 than tube (I/D/U)	More/ less/ NC cranial than reflux (M/L/NC)	More cranial than reflux (Y/N)	More/ less/ NC caudal than reflux (M/L/NC)	More caudal than reflux (Y/N)	More/ less/ NC spaces than reflux (M/L/NC)	More spaces thanreflux (Y/N)	Change in height ICS (cm) reflux	Increased/ decreased/no change height ICS 12 than reflux (I/D/U)	Fluid most cranial space P6	Fluid most caudal space P6	Fluid number of ICS (inclusive) P6
Dan	G	23	500	Unfed	150mg	Pre	NA	NA	0	NA	N
Dan	G	23	500	Unfed	150mg	Post-tube (Tube)	7	8	2	NA	Y	M	Y	M	Y	M	Y	NA	NA
Dan	G	23	500	Unfed	150mg	Post-reflux (Reflux)	6	10	5	NA	Y	M	Y	M	Y	M	Y	NA	NA	M	Y	M	Y	M	Y	NA	NA
Dan	G	23	500	Unfed	150mg	Post-6L (6L)	4	15	12	30.5	Y	M	Y	M	Y	M	Y	NA	NA	M	Y	M	Y	M	Y	NA	NA	M	Y	M	Y	M	Y	NA	NA	7	9	3
Bo	G	21	520	Unfed	300mg	Pre	10	10	1	NA	Y
Bo	G	21	520	Unfed	300mg	Post-tube (Tube)	9	12	4	28	Y	M	Y	M	Y	M	Y	NA	NA
Bo	G	21	520	Unfed	300mg	Post-reflux (Reflux)	7	13	7	26	Y	M	Y	M	Y	M	Y	NA	NA	M	Y	M	Y	M	Y	-2	D
Bo	G	21	520	Unfed	300mg	Post-6L (6L)	6	12	7	26	Y	M	Y	M	Y	M	Y	NA	NA	M	Y	NC	N	M	Y	-2	D	M	Y	L	Y	NC	N	0	U	9	11	3
Breeze	F	19	490	Unfed	150mg	Pre	NA	NA	0	NA	N
Breeze	F	19	490	Unfed	150mg	Post-tube (Tube)	8	11	4	NA	Y	M	Y	M	Y	M	Y	NA	NA
Breeze	F	19	490	Unfed	150mg	Post-reflux (Reflux)	NA	NA	0	NA	N	NC	N	NC	N	NC	N	NA	NA	L	N	L	N	L	N	NA	NA
Breeze	F	19	490	Unfed	150mg	Post-6L (6L)	7	16	10	22.5	Y	M	Y	M	Y	M	Y	NA	NA	M	Y	M	Y	M	Y	NA	NA	M	Y	M	Y	M	Y	NA	NA	7	12	6
Cosmo	G	14	480	Unfed	150mg	Pre	NA	NA	0	NA	N
Cosmo	G	14	480	Unfed	150mg	Post-tube (Tube)	9	11	3	NA	Y	M	Y	M	Y	M	Y	NA	NA
Cosmo	G	14	480	Unfed	150mg	Post-reflux (Reflux)	11	15	5	25.5	Y	M	Y	M	Y	M	Y	NA	NA	L	N	M	Y	M	Y	NA	NA
Cosmo	G	14	480	Unfed	150mg	Post-6L (6L)	9	15	7	30.5	Y	M	Y	M	Y	M	Y	NA	NA	NC	N	M	Y	M	Y	NA	NA	M	Y	NC	N	M	Y			10	11	2
Farrah	F	23	535	Unfed	150mg	Pre	6	7	2	NA	Y
Farrah	F	23	535	Unfed	150mg	Post-tube (Tube)	10	12	3	18.5	Y	L	N	M	Y	M	Y	NA	NA
Farrah	F	23	535	Unfed	150mg	Post-reflux (Reflux)	11	12	2	20	Y	L	N	M	Y	NC	N	NA	NA	L	N	NC	N	L	N	1.5	I
Farrah	F	23	535	Unfed	150mg	Post-6L (6L)	6	13	8	23	Y	NC	N	M	Y	M	Y	NA	NA	M	Y	M	Y	M	Y	4.5	I	M	Y	M	Y	M	Y	3	I	6	11	6
Mad Dog	G	9	510	Unfed	250mg	Pre	NA	NA	0	NA	N
Mad Dog	G	9	510	Unfed	250mg	Post-tube (Tube)	8	15	8	20.5	Y	M	Y	M	Y	M	Y	NA	NA
Mad Dog	G	9	510	Unfed	250mg	Post-reflux (Reflux)	8	16	9	24	Y	M	Y	M	Y	M	Y	NA	NA	NC	N	M	Y	M	Y	4	I
Mad Dog	G	9	510	Unfed	250mg	Post-6L (6L)	6	16	11	29.5	Y	M	Y	M	Y	M	Y	NA	NA	M	y	M	Y	M	Y	9	I	M	Y	NC	N	M	Y	5.5	I	6	13	8
Sreb	G	9	510	Unfed	350mg (200 + 150)	Pre	NA	NA	0	NA	N
Sreb	G	9	510	Unfed	350mg (200 + 150)	Post-tube (Tube)	10	14	5	38.5	Y	M	Y	M	Y	M	Y	NA	NA
Sreb	G	9	510	Unfed	350mg (200 + 150)	Post-reflux (Reflux)	10	15	6	32.5	Y	M	Y	M	Y	M	Y	NA	NA	NC	N	M	Y	M	Y	-6	D
Sreb	G	9	510	Unfed	350mg (200 + 150)	Post-6L (6L)	6	15	10	32.5	Y	M	Y	M	Y	M	Y	NA	NA	M	Y	M	Y	M	Y	-6	D	M	Y	NC	N	M	Y	0	U	6	11	6
Yazzie	G	15	490	Unfed	150mg	Pre	NA	NA	0	NA	N
Yazzie	G	15	490	Unfed	150mg	Post-tube (Tube)	NA	NA	0	NA	N	NC	N	NC	N	NC	N	NA	NA
Yazzie	G	15	490	Unfed	150mg	Post-reflux (Reflux)	NA	NA	0	NA	N	NC	N	NC	N	NC	N	NA	NA	NC	N	NC	N	NC	N	NA	NA
Yazzie	G	15	490	Unfed	150mg	Post-6L (6L)	6	12	7	28.5	Y	M	Y	M	Y	M	Y	NA	NA	M	Y	M	Y	M	Y	NA	NA	M	Y	M	Y	M	Y	NA	NA	7	12	6
Tuxedo	G	11	420	Unfed	150mg	Pre	NA	NA	0	NA	N
Tuxedo	G	11	420	Unfed	150mg	Post-tube (Tube)	NA	NA	0	NA	N	NC	N	NC	N	NC	N	NA	NA
Tuxedo	G	11	420	Unfed	150mg	Post-reflux (Reflux)	NA	NA	0	NA	N	NC	N	NC	N	NC	N	NA	NA	NC	N	NC	N	NC	N	NA	NA
Tuxedo	G	11	420	Unfed	150mg	Post-6L (6L)	8	16	9	29.5	Y	M	Y	M	Y	M	Y	NA	NA	M	Y	M	Y	M	Y	NA	NA	M	Y	M	Y	M	Y	NA	NA	8	13	6
Tucker	G	16	545	Unfed	150mg	Pre	NA	NA	0	NA	N
Tucker	G	16	545	Unfed	150mg	Post-tube (Tube)	8	15	8	28	Y	M	Y	M	Y	M	Y	NA	NA
Tucker	G	16	545	Unfed	150mg	Post-reflux (Reflux)	9	12	4	27	Y	M	Y	M	Y	M	Y	NA	NA	L	N	L	N	L	N	-1	D
Tucker	G	16	545	Unfed	150mg	Post-6L (6L)	6	14	9	32	Y	M	Y	M	Y	M	Y	NA	NA	M	Y	L	N	M	Y	4	I	M	Y	M	Y	M	Y	5	I	6	13	8
Breeze	F	19	490	Fed	150mg	Pre	NA	NA	0	NA	N
Breeze	F	19	490	Fed	150mg	Post-tube (Tube)	11	14	4	27	Y	M	Y	M	Y	M	Y	NA	NA
Breeze	F	19	490	Fed	150mg	Post-reflux (Reflux)	12	15	4	26	Y	M	Y	M	Y	M	Y	NA	NA	L	N	M	Y	NC	N	-1	D
Bo	G	21	520	Fed	150mg	Pre	8	14	7	28	Y
Bo	G	21	520	Fed	150mg	Post-tube (Tube)	7	14	8	31	Y	M	Y	NC	N	M	Y	3	I
Bo	G	21	520	Fed	150mg	Post-reflux (Reflux)	6	14	9	29	Y	M	Y	NC	N	M	Y	1	I	M	Y	NC	N	M	Y	-2	D
Dan	G	23	500	Fed	150mg	Pre	6	14	9	28	Y
Dan	G	23	500	Fed	150mg	Post-tube (Tube)	6	15	10	29	Y	NC	N	M	Y	M	Y	1	I
Dan	G	23	500	Fed	150mg	Post-reflux (Reflux)	6	15	10	24	Y	NC	N	M	Y	M	Y	-4	D	NC	N	NC	N	NC	N	-5	D
Yazzie	G	15	490	Fed	150mg	Pre	8	16	9	29	Y
Yazzie	G	15	490	Fed	150mg	Post-tube (Tube)	7	16	10	29	Y	M	Y	NC	N	M	Y	0	U
Yazzie	G	15	490	Fed	150mg	Post-reflux (Reflux)	8	16	9	30.5	Y	NC	N	NC	N	NC	N	1.5	I	L	N	NC	N	L	N	1.5	I
Tucker	G	16	545	Fed	150mg	Pre	8	14	7	29	Y
Tucker	G	16	545	Fed	150mg	Post-tube (Tube)	7	15	9	31	Y	M	Y	M	Y	M	Y	2	I
Tucker	G	16	545	Fed	150mg	Post-reflux (Reflux)	7	14	8	34	Y	M	Y	NC	N	M	Y	5	I	NC	N	L	N	L	N	3	I
